# Supplementary material for: Time-varing effect of policy uncertainty on A-share industry returns— A novel Bayesian approach
Source: PLoS One. 2025 Jun 25;20(6):e0326605. doi: 10.1371/journal.pone.0326605 (PMC12193688; doi:10.1371/journal.pone.0326605)
Supplement: S1 File — (ZIP) [file pone.0326605.s001.zip]

Archive with 5 entries (5 files):
- B2017.csv
- EPU.csv
- FP,MO,ER,TP.xlsx
- returns-Y.csv
- B2012.csv
