# Supplementary material for: Time-varing effect of policy uncertainty on A-share industry returns— A novel Bayesian approach
Source: PLoS One. 2025 Jun 25;20(6):e0326605. doi: 10.1371/journal.pone.0326605 (PMC12193688; doi:10.1371/journal.pone.0326605)
Supplement: S1 File — (ZIP) [file pone.0326605.s001.zip › B2017.csv]

	N1	N2	N3	N4	N5	N6	N7	N8	N9	N10	N11	N12	N13	N14	N15	N16	N17	N18
N1	0	0.028034105	0.640113334	0.02433322	0.014475766	0.004991911	0.00767512	0.106192072	0.007524962	0.009615785	0.004472607	0.022014058	0.015981446	0.049362308	0.010987843	0.018724536	0.023111237	0.012389689
N2	0.007380777	0	0.63084064	0.204264531	0.046269328	0.004379842	0.017339833	0.007563875	0.005356204	0.004160831	0.002786526	0.011883475	0.012549458	0.012382971	0.004824506	0.016360412	0.006493295	0.005163433
N3	0.013970449	0.09640934	0	0.061752269	0.058760581	0.01013709	0.025836092	0.02592223	0.019830055	0.013127816	0.006701414	0.038211709	0.039199544	0.024859762	0.012619719	0.024816313	0.024822705	0.018359963
N4	0.011911458	0.107542503	0.437881895	0	0.031251335	0.013050557	0.056269203	0.053589526	0.012863212	0.013053143	0.014056156	0.019405265	0.022915813	0.035583344	0.01690209	0.025038539	0.029200866	0.017541872
N5	0.012503065	0.05088487	0.214310022	0.095553796	0	0.020698785	0.024309537	0.031978694	0.022135938	0.045086641	0.085889505	0.020542174	0.021334678	0.0984011	0.056149086	0.028853863	0.061390076	0.10997817
N6	0.018319033	0.072267692	0.571102524	0.053717722	0.036495558	0	0.02074816	0.037098375	0.015152	0.010709748	0.005337253	0.02944662	0.023389577	0.021188828	0.010102578	0.039014179	0.022143353	0.013766799
N7	0.020059618	0.081913842	0.51193134	0.057877099	0.036015106	0.032822761	0	0.031273899	0.015085197	0.015559872	0.006804825	0.035330957	0.031976433	0.028175153	0.017228976	0.030845419	0.025079548	0.022019954
N8	0.010890503	0.071507737	0.330015602	0.052723887	0.03050822	0.021343815	0.035982529	0	0.022014197	0.057180806	0.017469172	0.08693156	0.063777795	0.027118697	0.032819994	0.019564889	0.053128214	0.067022381
N9	0.010437941	0.060299104	0.333294451	0.06677114	0.041299648	0.022238236	0.047815391	0.022417709	0	0.070731631	0.021824031	0.035493444	0.038643832	0.037976895	0.033442758	0.040280794	0.033999033	0.083033962
N10	0.014023007	0.104138446	0.367891497	0.107656163	0.037347429	0.030118136	0.058841334	0.019314634	0.022426502	0	0.052606023	0.046680585	0.027098308	0.032590713	0.018522781	0.018532726	0.022486345	0.01972537
N11	0.008645253	0.053279476	0.261045685	0.047344432	0.02189984	0.076248761	0.030226501	0.050441675	0.074111025	0.102284872	0	0.07529119	0.032384707	0.027500149	0.035997408	0.02767091	0.046058374	0.02956974
N12	0.011128761	0.094450184	0.395483205	0.062611827	0.0295161	0.055419807	0.02609909	0.027199556	0.04887216	0.058441763	0.036139665	0	0.036864746	0.02869005	0.012998161	0.020849458	0.03185863	0.023376837
N13	0.027514822	0.14137273	0.419958388	0.054489151	0.196765817	0.020821431	0.015792857	0.014161467	0.015119553	0.0083901	0.005035761	0.011961351	0	0.021723568	0.011953319	0.017356115	0.008672987	0.008910582
N14	0.017205964	0.058328664	0.216644289	0.499405431	0.013305646	0.014365858	0.016322785	0.01495056	0.012558874	0.021826123	0.007097745	0.031769453	0.017398787	0	0.009601782	0.012386302	0.018273686	0.01855805
N15	0.010275587	0.059843665	0.250645703	0.054955571	0.022272431	0.031162388	0.03392526	0.026273302	0.025078562	0.097326396	0.019022815	0.029535958	0.02974997	0.025733376	0	0.050000179	0.040510922	0.193687913
N16	0.010606242	0.128838886	0.453220503	0.075558885	0.035664113	0.015934117	0.023068226	0.010035491	0.007123489	0.01925563	0.00438497	0.012870683	0.014191415	0.01868059	0.019403041	0	0.020359634	0.130804084
N17	0.008217566	0.078886457	0.337498896	0.081954924	0.025593281	0.018443861	0.027305136	0.02263448	0.034390758	0.093017504	0.021408448	0.04139873	0.034288416	0.031542249	0.044138882	0.018052501	0	0.08122791
N18	0.018619202	0.080340699	0.39864891	0.070422087	0.024737346	0.016226898	0.022602515	0.02322338	0.022980113	0.037966433	0.040311087	0.051268345	0.038999514	0.038843241	0.053419529	0.023365243	0.038025458	0
