# Supplementary material for: Time-varing effect of policy uncertainty on A-share industry returns— A novel Bayesian approach
Source: PLoS One. 2025 Jun 25;20(6):e0326605. doi: 10.1371/journal.pone.0326605 (PMC12193688; doi:10.1371/journal.pone.0326605)
Supplement: S1 File — (ZIP) [file pone.0326605.s001.zip › EPU.csv]

Trdmnt	EPU
2015/8/1	2.139897102
2015/9/1	1.812612581
2015/10/1	1.421491731
2015/11/1	1.346822578
2015/12/1	1.289403597
2016/1/1	1.776263229
2016/2/1	1.646350036
2016/3/1	1.499087538
2016/4/1	1.465294051
2016/5/1	1.431817896
2016/6/1	1.707262333
2016/7/1	1.425803788
2016/8/1	1.462725573
2016/9/1	1.168217952
2016/10/1	1.303567112
2016/11/1	1.532772966
2016/12/1	1.855940411
2017/1/1	1.921964087
2017/2/1	1.651404649
2017/3/1	1.411936139
2017/4/1	1.314499022
2017/5/1	1.100167524
2017/6/1	1.354083037
2017/7/1	1.326863644
2017/8/1	1.139603531
2017/9/1	1.109287277
2017/10/1	1.061273505
2017/11/1	1.075010228
2017/12/1	1.018654229
2018/1/1	1.225829845
2018/2/1	1.282517666
2018/3/1	1.123611055
2018/4/1	1.213560915
2018/5/1	1.03614631
2018/6/1	1.238466329
2018/7/1	1.417307494
2018/8/1	1.415791731
2018/9/1	1.107930165
2018/10/1	1.614815596
2018/11/1	1.31625753
2018/12/1	1.4155145
2019/1/1	1.630372902
2019/2/1	1.373887359
2019/3/1	1.449451687
2019/4/1	1.092007066
2019/5/1	1.277482308
2019/6/1	1.742231092
2019/7/1	1.386750462
2019/8/1	1.711885798
2019/9/1	1.243865355
2019/10/1	1.053657565
2019/11/1	1.250400707
2019/12/1	1.178798776
2020/1/1	1.487050157
2020/2/1	1.261249102
2020/3/1	1.5152654
2020/4/1	1.645074348
2020/5/1	1.7547684
2020/6/1	1.390542678
2020/7/1	1.35507193
2020/8/1	1.6926
2020/9/1	1.29304811
2020/10/1	1.326043052
2020/11/1	1.690926185
2020/12/1	1.474692337
2021/1/21	1.642834098
2021/2/24	1.31808119
2021/3/24	1.504251747
2021/4/24	1.073833797
2021/5/24	0.988741788
2021/6/24	1.144998816
2021/7/24	1.121625731
2021/8/24	1.286261249
2021/9/24	1.125267477
2021/10/24	1.508943755
2021/11/24	1.320590853
2021/12/24	1.815728441
2022/1/24	1.602742268
2022/2/24	1.516024584
2022/3/24	2.28198581
2022/4/24	2.345228843
2022/5/24	1.999990664
