# Supplementary material for: Time-varing effect of policy uncertainty on A-share industry returns— A novel Bayesian approach
Source: PLoS One. 2025 Jun 25;20(6):e0326605. doi: 10.1371/journal.pone.0326605 (PMC12193688; doi:10.1371/journal.pone.0326605)
Supplement: S1 File — (ZIP) [file pone.0326605.s001.zip › FP,MO,ER,TP.xlsx]

## Sheet: CNEPU_Policy-specific
Date	CN_Fiscal	CN_Monetary	CN_Trade	CN_EXR
2000-01-01	85.6828	58.2298	83.4849	30.6377
2000-02-01	66.5637	22.3589	106.746	18.4514
2000-03-01	35.2786	31.7029	109.382	10.741
2000-04-01	48.9216	52.3672	106.042	29.5007
2000-05-01	18.8758	11.4347	40.9367	16.4971
2000-06-01	23.4792	21.43	53.9607	30.8985
2000-07-01	50.1256	33.7082	57.1725	25.2285
2000-08-01	24.5823	23.9454	68.8733	21.9517
2000-09-01	38.4547	29.9252	72.0401	20.217
2000-10-01	26.0177	18.2916	50.6796	33.7769
2000-11-01	44.756	35.151	68.8434	26.2104
2000-12-01	50.9939	32.8656	117.877	33.6132
2001-01-01	65.0374	66.3766	121.049	63.2067
2001-02-01	56.2654	47.6928	55.628	47.7855
2001-03-01	131.537	84.3141	165.905	117.338
2001-04-01	32.5525	26.5492	89.0001	38.3245
2001-05-01	20.594	44.3762	57.4541	60.2389
2001-06-01	25.4687	25.4764	66.8035	37.4037
2001-07-01	40.4715	34.6236	98.5413	27.3927
2001-08-01	53.5822	40.934	99.5552	38.3266
2001-09-01	30.7471	45.0525	125.92	41.6112
2001-10-01	43.9834	43.2133	112.538	39.2196
2001-11-01	56.4328	51.2576	237.052	54.5877
2001-12-01	67.0708	50.6424	185.804	85.9402
2002-01-01	81.4843	54.6362	216.25	99.7007
2002-02-01	77.3127	70.7846	192.644	72.2616
2002-03-01	96.1822	55.9653	195.679	57.4249
2002-04-01	50.3484	44.135	90.6864	46.8653
2002-05-01	30.096	26.6192	125.666	42.1563
2002-06-01	40.8066	37.4638	82.0867	45.3668
2002-07-01	50.3877	41.0844	78.3588	64.4942
2002-08-01	55.328	54.915	96.3843	72.5977
2002-09-01	58.0446	51.1594	127.327	53.5695
2002-10-01	64.4017	48.541	166.67	70.4609
2002-11-01	99.4964	72.2065	65.9037	45.5939
2002-12-01	110.677	72.2487	139.174	74.3214
2003-01-01	59.0227	42.0644	103.268	73.2952
2003-02-01	71.4514	46.6746	104.441	75.0502
2003-03-01	84.301	67.0305	118.25	80.2862
2003-04-01	69.5119	43.2606	70.6203	39.3458
2003-05-01	89.317	49.3028	101.814	48.8429
2003-06-01	49.8445	34.9108	53.6762	36.0652
2003-07-01	43.402	34.8978	49.0179	37.9418
2003-08-01	30.3116	38.4521	31.6253	47.6914
2003-09-01	42.9909	44.0906	80.3318	77.4709
2003-10-01	60.0384	48.2401	57.8117	65.3866
2003-11-01	52.1633	50.5707	71.9319	41.0998
2003-12-01	52.9499	37.909	53.9986	58.1943
2004-01-01	75.4364	46.5304	74.3534	67.4425
2004-02-01	46.4438	34.6824	76.2157	45.8165
2004-03-01	47.3483	44.4028	50.7379	53.7404
2004-04-01	37.582	47.8983	64.9844	57.0224
2004-05-01	25.4207	33.4821	48.4625	33.5088
2004-06-01	30.0442	47.2789	46.2053	25.2597
2004-07-01	28.0988	40.8046	24.9992	26.9685
2004-08-01	37.3069	61.1507	90.1938	41.1289
2004-09-01	30.5416	38.2739	59.4669	34.858
2004-10-01	47.5596	84.0099	54.3069	66.2672
2004-11-01	55.2679	68.5634	78.5726	79.1776
2004-12-01	75.0937	72.0927	109.112	67.617
2005-01-01	43.9476	73.8208	129.531	72.3228
2005-02-01	58.5591	52.5467	72.7556	43.3015
2005-03-01	68.2265	50.114	72.1132	41.6654
2005-04-01	43.9379	51.5495	48.6913	49.6867
2005-05-01	35.3977	50.3454	68.5669	71.3196
2005-06-01	67.5125	48.9864	70.4158	62.5955
2005-07-01	42.0314	81.1259	194.494	116.813
2005-08-01	44.1492	57.2196	83.5456	76.0135
2005-09-01	34.5765	46.1769	57.237	30.6892
2005-10-01	98.2643	67.6014	140.771	86.7545
2005-11-01	31.0569	46.6457	88.1474	53.6883
2005-12-01	78.1321	69.3668	91.5128	71.8498
2006-01-01	54.3873	75.6879	78.7316	78.3917
2006-02-01	68.1563	56.919	97.3506	83.2397
2006-03-01	55.2925	37.4882	68.6621	43.8828
2006-04-01	48.115	43.0809	55.7913	61.655
2006-05-01	183.88	55.8333	246.012	69.5888
2006-06-01	50.0963	61.8632	46.8406	46.9991
2006-07-01	45.1572	69.5469	77.7427	90.6586
2006-08-01	45.9296	57.2408	50.3071	77.9932
2006-09-01	39.2272	30.4063	65.403	58.7815
2006-10-01	60.3078	53.8621	87.9962	66.3283
2006-11-01	38.236	37.6991	57.0406	58.9917
2006-12-01	66.1322	49.7348	76.8278	72.5176
2007-01-01	79.8285	57.9334	85.4057	105.922
2007-02-01	63.478	63.4755	59.5527	104.3
2007-03-01	81.2608	84.3958	102.404	95.6004
2007-04-01	47.4812	55.3625	52.0086	65.3078
2007-05-01	46.9151	93.5949	61.5709	129.079
2007-06-01	102.236	90.1248	94.8151	112.686
2007-07-01	168.311	110.586	98.2705	168.421
2007-08-01	98.4285	130.496	46.3071	129.506
2007-09-01	89.4051	116.65	71.13	109.665
2007-10-01	31.992	105.506	106.794	133.617
2007-11-01	65.8806	118.566	59.7193	144.753
2007-12-01	169.045	196.219	141.411	214.467
2008-01-01	124.29	186.059	141.692	203.117
2008-02-01	123.221	179.624	98.0144	164.408
2008-03-01	192.711	228.806	122.427	272.281
2008-04-01	134.844	212.564	165.513	228.168
2008-05-01	57.7247	155.827	67.3308	124.545
2008-06-01	145.357	222.584	179.856	213.05
2008-07-01	129.054	268.939	198.748	209.896
2008-08-01	124.913	198.251	98.6693	160.526
2008-09-01	155.782	222.723	103.939	171.919
2008-10-01	296.588	312.858	125.036	272.291
2008-11-01	247.648	179.862	127.986	130.458
2008-12-01	251.922	178.083	119.417	178.289
2009-01-01	167.276	112.306	65.3082	94.827
2009-02-01	171.852	99.891	75.3022	80.5021
2009-03-01	185.98	111.045	80.6512	114.832
2009-04-01	138.907	91.2459	87.3887	80.1845
2009-05-01	112.204	90.0391	55.7015	64.6698
2009-06-01	190.661	125.898	64.7455	89.8925
2009-07-01	252.708	188.872	68.6597	110.256
2009-08-01	196.586	183.792	80.5974	95.1859
2009-09-01	152.129	122.851	124.637	82.3454
2009-10-01	155.225	125.121	78.9771	135.571
2009-11-01	170.142	157.327	118.009	177.358
2009-12-01	261.597	170.518	140.673	151.852
2010-01-01	164.083	218.919	96.3723	124.945
2010-02-01	170.243	178.308	65.2385	133.402
2010-03-01	198.735	193.981	237.426	235.989
2010-04-01	137.674	166.073	125.427	165.327
2010-05-01	198.608	189.93	113.656	201.147
2010-06-01	142.881	175.754	158.493	224.212
2010-07-01	142.119	167.161	85.8015	155.84
2010-08-01	126.443	143.636	99.3476	104.61
2010-09-01	102.832	118.369	161.469	177.999
2010-10-01	169.202	221.956	281.467	412.054
2010-11-01	167.83	245.794	163.018	331.866
2010-12-01	269.068	254.773	125.324	183.899
2011-01-01	170.714	198.499	113.404	179.872
2011-02-01	201.353	273.264	96.8223	195.267
2011-03-01	184.411	241.562	119.821	234.682
2011-04-01	123.292	217.418	77.6888	181.356
2011-05-01	111.337	159.33	63.1057	140.965
2011-06-01	102.663	158.823	47.8055	89.5245
2011-07-01	242.149	232.415	62.607	140.029
2011-08-01	450.729	357.999	151.426	330.022
2011-09-01	253.018	226.917	127.819	146.86
2011-10-01	199.319	192.943	155.013	194.245
2011-11-01	307.671	206.714	174.404	172.27
2011-12-01	285.847	268.355	199.372	264.75
2012-01-01	289.851	219.386	175.202	174.014
2012-02-01	175.29	180.026	104.666	146.871
2012-03-01	195.941	154.719	148.225	166.6
2012-04-01	143.659	169.597	120.381	161.781
2012-05-01	219.213	162.284	103.181	159.565
2012-06-01	217.989	215.908	127.225	106.372
2012-07-01	167.647	153.066	57.7155	82.7761
2012-08-01	139.495	129.518	121.035	88.3131
2012-09-01	145.314	139.464	84.8699	105.78
2012-10-01	106.675	121.895	104.106	121.135
2012-11-01	172.791	99.4141	115.498	119.269
2012-12-01	151.049	105.362	101.9	95.8982
2013-01-01	145.351	112.668	69.8928	94.7373
2013-02-01	116.799	135.791	166.928	115.218
2013-03-01	194.753	164.464	73.4087	175.734
2013-04-01	123.78	126.681	94.7331	127.635
2013-05-01	114.644	111.379	80.7088	129.578
2013-06-01	132.017	181.219	71.1588	177.532
2013-07-01	144.561	169.526	68.4192	111.883
2013-08-01	136.542	114.724	54.2464	87.0001
2013-09-01	162.333	132.617	65.8865	98.9808
2013-10-01	196.207	130.852	94.0325	117.87
2013-11-01	136.811	100.104	145.895	115.94
2013-12-01	171.267	138.996	119.51	108.93
2014-01-01	97.318	124.788	132.349	99.2658
2014-02-01	90.7694	140.632	115.735	146.877
2014-03-01	130.623	176.892	152.656	231.521
2014-04-01	123.592	138.929	88.3558	122.586
2014-05-01	79.7924	88.1094	58.7574	69.6262
2014-06-01	67.6682	96.1779	63.5103	84.29
2014-07-01	86.1545	91.9868	146.51	83.5437
2014-08-01	86.396	98.8682	72.6972	58.8801
2014-09-01	93.2048	103.915	89.2205	78.1913
2014-10-01	70.8548	117.766	45.2228	85.9969
2014-11-01	98.867	113.643	109.709	100.121
2014-12-01	148.414	184.613	64.9723	206.707
2015-01-01	181.625	165.853	73.0806	196.37
2015-02-01	65.008	153.943	91.4112	166.613
2015-03-01	139.207	112.133	56.8558	124.97
2015-04-01	101.514	102.866	52.2564	91.9723
2015-05-01	99.6389	101.888	39.0832	57.7623
2015-06-01	87.545	145.042	50.6446	71.3158
2015-07-01	157.983	211.127	56.9563	139.94
2015-08-01	149.204	256.035	133.987	400.533
2015-09-01	139.117	176.493	93.2135	290.315
2015-10-01	116.105	161.764	154.185	157.041
2015-11-01	70.3804	116.299	109.07	104.234
2015-12-01	133.68	162.491	160.94	225.564
2016-01-01	107.63	170.475	81.4261	335.946
2016-02-01	173.726	201.696	117.299	303.761
2016-03-01	193.932	196.043	221.708	238.33
2016-04-01	127.312	110.613	137.772	164.777
2016-05-01	129.305	132.447	52.6884	179.304
2016-06-01	125.445	139.942	137.83	278.958
2016-07-01	116.009	122.333	87.1205	143.295
2016-08-01	125.902	134.053	76.4541	127.063
2016-09-01	86.6078	113.642	110.947	99.2963
2016-10-01	87.6231	107.22	103.552	177.292
2016-11-01	113.751	118.966	221.636	166.505
2016-12-01	241.157	159.718	133.933	220.266
2017-01-01	132.193	121.875	327.973	180.913
2017-02-01	170.883	171.822	157.552	198.224
2017-03-01	183.103	127.771	206.748	187.05
2017-04-01	74.2088	77.7331	106.73	91.0134
2017-05-01	93.9545	66.6203	107.377	54.8432
2017-06-01	74.4483	88.1846	154.768	97.3308
2017-07-01	137.565	95.4602	275.643	74.2856
2017-08-01	49.3557	63.7411	89.0875	78.3995
2017-09-01	58.8457	80.6987	93.7132	78.479
2017-10-01	54.5932	87.9192	37.3027	71.5363
2017-11-01	73.14	61.9447	91.6074	41.7059
2017-12-01	91.4255	75.5012	73.7639	67.2644
2018-01-01	85.8757	71.9332	132.724	79.1765
2018-02-01	125.636	97.3213	72.81	68.1097
2018-03-01	178.011	83.8035	352.811	68.3756
2018-04-01	64.7078	50.4755	788.307	42.5811
2018-05-01	57.598	47.5785	176.892	45.9366
2018-06-01	85.4068	76.4341	413.984	61.53
2018-07-01	175.617	110.566	932.143	118.925
2018-08-01	128.735	95.4327	440.659	122.938
2018-09-01	65.0151	52.0388	347.858	73.3072
2018-10-01	153.957	115.944	528.655	124.325
2018-11-01	119.647	67.9927	359.817	79.3283
2018-12-01	152.527	101.722	327.169	68.9722
2019-01-01	126.977	106.955	239.428	93.7337
2019-02-01	118.728	82.8106	345.391	58.4907
2019-03-01	209.44	85.916	381.342	60.7174
2019-04-01	104.011	70.3503	241.671	47.2097
2019-05-01	89.0943	92.3606	330.378	58.7916
2019-06-01	133.458	110.458	989.579	55.8977
2019-07-01	158.969	73.3643	362.503	72.3102
2019-08-01	147.102	154.114	1031.01	257.723
2019-09-01	95.6055	62.6372	282.46	106.515
2019-10-01	61.911	55.9888	464.629	60.3469
2019-11-01	42.2739	45.1019	427.251	30.8904
2019-12-01	124.238	79.4956	284.323	46.8727
2020-01-01	92.0522	72.6776	417.84	73.214
2020-02-01	147.65	93.8099	94.3404	57.8903
2020-03-01	172.281	148.837	55.0957	77.3157
2020-04-01	143.787	98.2745	165.619	52.6755
2020-05-01	253.166	85.7092	216.758	49.5288
2020-06-01	124.188	82.8655	178.199	32.0492
2020-07-01	161.582	106.488	189.022	49.2313
2020-08-01	112.81	80.8868	152.931	35.4765
2020-09-01	76.0124	43.6553	321.969	24.0673
2020-10-01	76.5363	44.2495	316.348	55.1536
2020-11-01	43.0769	44.9447	646.537	42.4909
2020-12-01	220.805	105.052	251.95	168.848
2021-01-01	137.928	94.4715	223.508	40.121
2021-02-01	122.484	73.3127	117.702	33.8756
2021-03-01	166.567	100.629	275.984	61.2124
2021-04-01	99.0797	63.8939	238.627	53.7653
2021-05-01	86.3008	64.6381	33.4075	53.1868
2021-06-01	77.2449	35.7132	69.311	46.289
2021-07-01	88.8836	60.7748	324.294	52.4415
2021-08-01	93.3419	80.1492	162.064	29.4821
2021-09-01	79.728	44.4701	301.921	40.4529
2021-10-01	140.847	79.6862	168.614	100.951
2021-11-01	67.5438	63.8339	225.533	47.9913
2021-12-01	255.578	132.674	200.349	98.7123
2022-01-01	94.6162	111.349	208.658	65.3131
2022-02-01	90.1253	133.326	144.432	108.398
2022-03-01	242.653	134.561	91.5474	115.209
2022-04-01	230.287	153.769	110.34	187.14
2022-05-01	181.487	119.236	319.367	79.9691
1 June 2022 updated
