# Supplementary material for: Time-varing effect of policy uncertainty on A-share industry returns— A novel Bayesian approach
Source: PLoS One. 2025 Jun 25;20(6):e0326605. doi: 10.1371/journal.pone.0326605 (PMC12193688; doi:10.1371/journal.pone.0326605)
Supplement: S1 File — (ZIP) [file pone.0326605.s001.zip › returns-Y.csv]

Date	N1	N2	N3	N4	N5	N6	N7	N8	N9	N10	N11	N12	N13	N14	N15	N16	N17	N18
2015/8/1	-0.177207459	-0.161252226	-0.142061201	-0.352667562	-0.132752547	-0.085737387	-0.056201785	-0.083156537	-0.172497319	-0.135761713	-0.148434507	-0.153675872	-0.0852986	-0.080136751	0.141379914	-0.077339894	-0.148367727	-0.177717507
2015/9/1	-0.076546865	-0.068007663	-0.09397325	-0.210692256	-0.062883295	-0.041255482	-0.062311335	-0.053278346	-0.02245819	-0.018498239	-0.083853327	-0.052235163	-0.050355797	-0.013246394	0.016746886	-0.009793677	-0.085061193	-0.082712232
2015/10/1	0.125446732	0.087644733	0.129411481	0.444662393	0.119475384	0.121627506	0.077273081	0.212754206	0.155309762	0.075656957	0.108823614	0.044864842	0.037967588	0.095886035	0.252264664	0.018190726	0.124391586	0.230710798
2015/11/1	0.066034756	-0.055606511	0.046192149	-0.040515851	-0.03081849	-0.000540278	-0.055709992	0.134365634	0.006833917	0.040072925	0.092163448	0.041807338	-0.001698682	0.038260458	0.054355993	0.004243203	0.138899083	0.176698402
2015/12/1	0.093695408	0.005741846	-0.004471711	0.062725758	-0.013595119	-0.004012617	-0.050899463	0.10266706	0.063962162	0.034376122	0.141553055	0.033629521	0.102223403	-0.217011616	-0.064232741	-0.293581371	-0.000491884	0.053321903
2016/1/1	-0.349801826	-0.214522474	-0.325939026	-0.980519429	-0.313885653	-0.337035668	-0.30553421	-0.384278965	-0.438146807	-0.204841819	-0.5112925	-0.345727148	-0.443912893	-0.509362437	-0.381829501	-0.445361985	-0.372650339	-0.290368279
2016/2/1	0.024892208	0.031946567	-0.010102624	0.001538839	-0.030264144	-0.031003774	-0.029054155	-0.025509824	-0.063182931	-0.027465495	0.01584091	-0.076544557	-0.000842449	-0.028770785	-0.03890153	-0.085713246	-0.03027184	-0.051031785
2016/3/1	0.172322552	0.071001797	0.145302233	0.38523275	0.132662755	0.14556502	0.132873066	0.182988318	0.18088724	0.108456746	0.078591829	0.125016249	0.149920792	0.143317718	0.27698182	0.189279699	0.147649732	0.139024032
2016/4/1	-0.038908958	0.021390924	-0.013819538	-0.147889106	-0.055904729	-0.021461982	-0.109147834	-0.019056986	-0.05391999	-0.020810504	-0.03106846	-0.021762462	-0.06233586	-0.003403362	-0.126409121	-0.009607361	-0.063130133	-0.021946138
2016/5/1	-0.00330317	-0.037140362	-0.030314972	-0.114237386	-0.040759345	-0.041720912	0.065606363	-0.068965046	-0.017168782	0.017361102	-0.012588017	-0.064262413	-0.053104807	-0.063390607	-0.022652872	-0.229740173	0.005958124	-0.100415702
2016/6/1	-0.098437823	0.004819974	0.007636056	-0.05483448	-0.03838947	-0.015218689	-0.065700327	-0.028475908	0.000471798	-0.02015847	-0.044539553	-0.022859605	0.002069922	0.006627775	0.026461462	0.059308975	-0.041684431	0.008976226
2016/7/1	0.023682577	0.032022228	0.006927587	0.103907297	0.007993518	0.015066224	0.094839127	0.025560613	-0.011788891	-0.006210065	0.032552222	-0.016583716	-0.023541593	-0.061888476	-0.018965119	0.025182313	0.004174867	-0.047478657
2016/8/1	0.038223385	0.022688782	0.029594114	0.111427515	0.082255061	0.047779331	-0.026409601	0.032512965	0.043772534	0.045650953	0.0782261	0.036027617	0.036460417	0.10516324	-0.000903335	0.049161074	0.039398173	0.062773483
2016/9/1	-0.08227242	-0.042871709	-0.036979702	-0.094520981	-0.036791256	-0.018139956	-0.034051065	-0.022260887	-0.041193194	-0.027757598	-0.020579903	-0.023354408	-0.032100488	0.00420889	-0.031845821	-0.006224021	-0.044971047	-0.028691276
2016/10/1	0.041126294	0.044887631	0.028041862	0.008309018	0.098711205	0.032794663	0.018782499	0.044218158	0.034523581	0.013478298	0.007616272	0.010024655	0.001814754	0.014077321	0.084714712	0.03886493	0.030172991	0.060200338
2016/11/1	0.019020896	0.029389531	0.022073755	0.147982385	0.183767597	0.029885891	0.070150791	-0.017770842	0.021568472	0.046941317	0.035331331	0.024171477	-0.004703107	-0.017070372	0.032195415	0.055652607	0.011152597	0.019169281
2016/12/1	-0.012157577	-0.02679114	-0.042803856	-0.074702305	-0.086788373	0.012506872	0.003690116	-0.019812938	-0.036909689	-0.055199544	0.029453633	-0.023276642	0.078503874	0.119710888	-0.239577373	0.14754593	-0.129641099	-0.272003993
2017/1/1	-0.032826909	0.028597706	-0.008476882	-0.012687379	0.001103493	-0.029026623	0.017854539	0.015164988	-0.091440887	0.028392125	-0.031308626	-0.037262339	-0.146670113	0.012971409	0.152713154	-0.244326072	0.02474544	-0.058549343
2017/2/1	0.023104143	0.029995085	0.056199265	0.157677116	0.068910775	0.065975769	0.058809281	0.0468037	0.0695285	0.032984208	0.050099999	0.039488014	0.060611236	0.048759321	0.012668718	0.006002227	0.034584685	0.053953846
2017/3/1	-0.048224939	-0.023278025	-0.003897704	-0.038553422	0.004215174	-0.030635246	0.039426887	-0.039369968	-0.033855848	-0.01793427	-0.033483484	-0.014729312	-0.012492302	-0.006460429	-0.027843002	0.00229057	-0.041384511	-0.056199763
2017/4/1	-0.097483727	-0.051594781	-0.046991939	0.075478106	-0.016641505	-0.032967302	-0.014550681	-0.077817982	-0.042173361	-0.017718857	0.014496429	-0.076786457	-0.023747556	-0.011087666	-0.062452489	-0.058716431	-0.07126223	-0.102398628
2017/5/1	-0.112024671	-0.020572039	-0.0642225	-0.11453002	-0.056897393	-0.078152647	-0.00301568	-0.099721429	-0.074687862	0.041778941	-0.016355968	-0.035293014	-0.050829029	-0.093992596	-0.107414444	-0.054415414	-0.075127799	-0.091935848
2017/6/1	0.061431232	0.01372654	0.034845683	-0.024837893	0.011770699	0.032100902	0.004294163	0.055399705	0.050436432	0.006927481	0.02057348	-0.04671368	0.029382957	0.010140825	-0.055358373	0.061749703	0.020582601	0.049750358
2017/7/1	0.045447483	0.07720465	0.013825363	-0.055256623	0.033982447	-0.007524609	0.026468849	0.029443139	-0.03832949	0.047098896	-0.010660099	-0.073468438	-0.068134868	-0.04540413	-0.030405878	-0.051917832	-0.031282999	0.046723912
2017/8/1	0.050138299	0.005287364	0.011279929	0.009280101	-0.020978593	-0.008967521	0.009199444	-0.007110815	0.045481374	0.031832164	0.002021865	0.016840369	0.048387723	0.038170161	0.008887781	0.014539326	0.019125527	-0.023824953
2017/9/1	-0.006201967	-0.017327539	0.017043016	-0.072357231	-0.039248209	0.017406593	-0.048141361	0.027219554	-0.006302604	-0.015466097	0.007285009	0.029041056	0.009352487	0.047652407	0.007155181	0.015789341	-0.026022032	0.022243565
2017/10/1	0.020078873	-0.034365135	-0.003786903	-0.063689563	0.006030766	0.011518039	0.078181939	-0.027521678	-0.020174391	0.010537629	0.015215849	0.034528134	-0.02337685	0.01633432	0.003788609	0.057859025	-0.031844858	-0.0451154
2017/11/1	-0.060845494	0.003542971	-0.036723878	-0.10662672	-0.0409098	-0.070596422	-0.043768997	-0.084359207	-0.052383992	0.009666334	0.015404262	-0.053731612	-0.097300707	-0.084152883	-0.06833777	-0.001738421	-0.080977217	-0.073471779
2017/12/1	-0.062451902	0.006506572	-0.003679836	-0.080915551	-0.048023465	-0.00327471	-0.017163667	0.025401711	-0.012846986	-0.010453242	-0.015870829	-0.015325536	-0.018306853	-0.035745985	-0.077222966	-0.014427522	-0.110237955	0.207647269
2018/1/1	0.064543277	0.091177917	-0.012045133	-0.069988133	0.055524067	0.01279945	0.028173549	0.081658833	-0.02927559	0.110822133	0.156120921	0.063699097	0.050622131	-0.109041508	0.082389075	-0.149751446	-0.016936901	-0.019709502
2018/2/1	-0.108906324	-0.104412291	-0.048566734	-0.183534385	-0.09023363	-0.077047554	-0.057225272	-0.024719521	-0.040070271	-0.103511854	-0.149119636	-0.03513828	-0.136826833	-0.042547733	-0.012699127	-0.033777615	-0.042754796	-0.02755691
2018/3/1	0.015079878	-0.040338455	-0.005608647	0.082172416	-0.038093505	0.041755004	-0.057361299	-0.027879821	0.058950994	-0.053094149	-0.015137436	-0.006787378	0.094493317	0.020355894	-0.002093156	0.104555725	0.01466487	0.042879438
2018/4/1	-0.055653943	-0.008827616	-0.046389128	-0.133366902	-0.021873948	-0.034468546	-0.015262351	-0.059676408	-0.01036449	-0.02149746	-0.060139263	-0.041614594	-0.070845478	-0.055192675	-0.02610352	0.047568311	-0.041455083	-0.054809251
2018/5/1	0.090770156	-0.008948913	-0.000608412	0.012940773	-0.041346641	0.039689085	-0.002459261	0.110983999	-0.098022502	-0.032773297	-0.061009504	0.074541202	-0.025890166	-0.088551486	0.144479185	0.031780014	0.003492258	-9.25E-05
2018/6/1	-0.142516948	-0.077988033	-0.111564357	-0.432928653	-0.152653505	-0.173005781	-0.117048814	-0.062843749	-0.119176066	-0.072192494	-0.090631432	-0.134602678	-0.128311575	-0.094060089	-0.077643166	-0.154513647	-0.133206582	-0.084257755
2018/7/1	-0.040416286	-0.014379639	-0.012386312	0.116641987	0.076094022	-0.021618541	-0.025086488	-0.137610811	-0.021522814	0.027909183	-0.026075243	0.001210428	-0.017767063	-0.000465115	-0.038462933	-0.104831377	-0.047530655	-0.060082098
2018/8/1	-0.07341406	-0.018535287	-0.091641684	-0.181509989	-0.058585412	-0.067679142	-0.055004021	-0.184676283	-0.044266927	-0.024937747	-0.037331144	-0.135062864	-0.102344863	-0.108389638	-0.103270169	-0.122971771	-0.124832997	-0.122240622
2018/9/1	-0.011905154	0.06602509	-0.00230626	0.135346165	0.019902624	-0.010897057	0.008426448	0.063920973	-0.009276747	0.049799855	-0.001497726	0.014571743	-0.023400636	-0.036833302	-0.01878742	0.009116645	-0.031133877	0.043550841
2018/10/1	-0.090105827	-0.077037627	-0.126325311	-0.287537415	-0.063062575	-0.136902606	-0.074191173	-0.145914217	-0.129587551	-0.016013165	-0.05881718	-0.197991041	-0.083688142	-0.139799307	-0.06835976	-0.151576189	-0.096516805	-0.117356699
2018/11/1	0.058164655	-0.045187979	0.031160638	0.085067028	0.016350953	0.029578169	0.024464888	0.017352806	0.055288195	-0.026110911	0.064038198	0.037639241	0.083643866	0.033791714	0.053782325	0.095120849	0.078412069	0.08528073
2018/12/1	-0.0009271	-0.04027182	-0.015806281	0.008150848	-0.019371726	-0.052155158	0.002444762	-0.06201125	-0.020950397	-0.044510787	-0.023711166	-0.009433999	-0.019186174	0.009295545	-0.06384431	0.172691822	0.070986828	-0.072962701
2019/1/1	0.071145502	0.025917372	0.016936225	-0.081206364	-0.000670426	0.001258181	0.003581589	-0.023665157	0.012864397	0.072323078	0.056153382	-0.036492085	-0.007201103	-0.055071128	0.01871671	-0.007820828	-0.042429905	0.008766333
2019/2/1	0.269844697	0.114662338	0.165567538	0.396125666	0.11416782	0.166325839	0.115377464	0.188189043	0.231758405	0.113009674	0.121952646	0.201400559	0.200135495	0.194949079	0.201999749	0.138447212	0.165062258	0.165897249
2019/3/1	0.157521147	0.005817201	0.083133711	0.111297966	0.029971831	0.070608604	0.098273504	0.096278489	0.114961589	0.006247642	0.113977077	0.043143391	0.062691608	0.081592614	0.097988999	0.083115234	0.05638361	0.108683804
2019/4/1	0.036296401	-0.018962881	-0.037546073	-0.117886498	-0.036071949	0.000294574	0.006240456	-0.059500481	-0.076276975	0.016708633	-0.041083633	-0.002972561	-0.089690502	-0.075895861	-0.064565624	-0.060613175	-0.060638235	-0.017988018
2019/5/1	-0.006560845	-0.028876755	-0.085690185	-0.14572881	-0.102921906	-0.10271566	-0.077308118	-0.112505352	-0.104295311	-0.068711911	-0.092173212	-0.083923882	-0.124881391	-0.153231755	-0.005581988	-0.097007872	-0.075570226	-0.099593259
2019/6/1	-0.09442418	0.018742986	-0.000854455	-0.022103611	0.020007744	-0.005476853	0.005391665	0.025625306	0.001506332	0.045936178	0.014291923	0.034905537	-0.003160299	0.087729846	-0.044769134	-0.012794299	-0.024846994	-0.019502849
2019/7/1	0.08025398	-0.036611154	-0.029305818	-0.036245122	-0.017374093	-0.031298556	-0.010629292	-0.037131558	-0.028033971	-0.008283512	-0.031489066	-0.020419982	-0.147837311	-0.067527064	-0.034393051	-0.043935924	-0.054685846	-0.057674772
2019/8/1	-0.008794216	-0.01752128	-0.010414704	-0.106321447	-0.062178909	0.002611617	-0.066283488	-0.008046819	0.013968405	-0.049342806	-0.075183513	0.023321558	0.143456971	-0.019611536	0.031616079	0.091878244	-0.009978453	-0.040836737
2019/9/1	-0.111224013	-0.019391512	0.00101211	0.044910992	0.002466241	-0.023318575	-0.001817373	-0.036568167	0.02767217	0.016121336	0.012592032	-0.014573521	-0.013923623	-0.004319658	0.070122778	0.030296314	0.022809524	-0.021425686
2019/10/1	0.154712706	-0.016540656	-0.012952477	0.04358003	-0.032951594	-0.016884754	9.29E-06	-0.034874708	-0.000321748	0.030813595	0.019566279	0.015656537	0.023945877	-0.010281571	0.091091833	0.048790704	-0.076538307	-0.016993621
2019/11/1	-0.110965841	-0.005081825	-0.011838894	-0.18548556	-0.025405068	-0.047173871	-0.02114133	0.038883061	-0.028807868	-0.029727135	-0.019135277	-0.065293371	-0.057896333	-0.047923159	-0.130150263	-0.014885827	-0.021367346	0.033092986
2019/12/1	0.04672399	0.084588667	0.075610507	0.075483559	0.053719714	0.044469786	0.06987441	0.138562411	0.072932776	0.056414575	0.107754652	0.069685105	0.059537758	0.046014626	-0.013192065	0.012192619	0.103947072	0.128509441
2020/1/1	0.032869201	0.076486039	0.119255581	0.281611011	0.06537282	0.127092971	0.021473521	-0.055064187	0.161743341	-0.006797384	-0.002540126	0.073921632	0.078223363	0.217146129	0.015431909	0.034870669	0.130847479	0.058584889
2020/2/1	0.084877189	-0.124324067	-0.069531476	-0.375662607	-0.065991438	-0.075500394	-0.107097043	-0.025159897	0.02047779	-0.074501984	-0.063574154	-0.133358816	0.016955759	-0.119282443	0.076497096	-0.058671494	-0.135392349	-0.070807749
2020/3/1	0.120819839	-0.066422821	-0.062033854	0.005501372	-0.01496532	0.023319226	-0.029423616	-0.101759209	-0.10827065	-0.050381465	-0.055053752	-0.075002599	-0.073833285	-0.018808265	-0.03400635	-0.019366116	-0.061996926	-0.113497181
2020/4/1	-0.00869796	0.01325372	0.045964461	0.06839514	0.021606811	0.004272932	0.047027674	0.167924135	0.068191566	0.044482361	0.053580471	0.155777645	0.08647665	0.055151936	0.059848447	0.037423714	0.024663858	0.001715209
2020/5/1	-0.026865148	0.000758298	0.014739625	-0.016829632	-0.046423829	0.031275074	-0.01573939	-0.01463471	-0.022602328	-0.024741627	-0.022370829	0.097574835	0.045798002	0.021632932	0.089948147	0.06224348	0.019897006	0.013539307
2020/6/1	-0.118765152	-0.008785997	0.036984752	0.020391188	-0.006849822	0.065991644	0.02535139	-0.010635515	0.10204128	0.017591545	0.038093494	0.212844469	-0.026510999	-0.023022294	-0.038807496	0.176503676	0.011723312	0.058534315
2020/7/1	0.131527545	0.132579809	0.128938883	0.288866324	0.110015185	0.112942938	0.09774971	0.216427005	0.017157202	0.065960568	0.052060111	0.276808736	0.136638381	0.088737276	0.17841451	0.087080123	0.052659625	0.061057825
2020/8/1	0.015058883	-0.001433265	0.029409869	0.038404251	0.008932379	-0.023694554	0.055257933	0.05277006	-0.010604108	0.035033269	0.02098782	-0.066173305	-0.000965429	0.03956472	0.057186406	0.149322261	0.044799011	-0.030079217
2020/9/1	-0.167687415	-0.061941387	-0.062268195	-0.208275887	-0.073601627	-0.076888382	-0.042579575	-0.040433194	-0.094682841	-0.017266494	-0.042566346	0.016096433	-0.091794797	-0.097676843	-0.112545576	-0.093561769	-0.080645908	-0.075555113
2020/10/1	-0.034557087	0.001305919	0.037829991	0.052665413	0.012818125	0.008447331	-0.001987485	0.032686221	-0.029965899	0.019095736	-0.038995936	-0.033454968	0.067622147	-0.029877524	0.089810479	0.099595316	-0.049169572	-0.009177409
2020/11/1	0.079767162	0.121750161	0.05939786	0.1777954	0.05822179	0.012067299	0.087305332	0.148924907	0.003286614	0.069909243	0.063190182	0.000850968	-0.042705697	0.021491846	-0.023537971	-0.125814304	0.073976059	0.019932643
2020/12/1	0.015828252	-0.023303342	0.014642498	-0.05965906	-0.084261195	-0.083094922	-0.002821257	-0.015706648	-0.021517745	-0.059645774	-0.072591086	0.168761068	0.134100714	-0.072336162	-0.06627971	0.192943468	-0.097266919	-0.060992341
2021/1/21	0.013986	-0.108065	0.003785	-0.059803	-0.087748	-0.076409	0.041848	-0.095804	-0.040661	0.026145	-0.067448	-0.014803	0.028705	-0.03397	0.033266	0.000518	-0.078402	0.032956
2021/2/24	0.164007	0.056649	-0.022515	-0.024059	0.053667	0.052781	0.047734	0.115416	-0.013554	-0.042775	0.133554	0.013891	-0.044612	0.024928	-0.020452	-0.030156	0.07485	-0.043333
2021/3/24	-0.098389	-0.003348	-0.038137	0.230275	0.074681	0.024884	-0.136711	0.058462	-0.033901	-0.030038	-0.043028	-0.069657	0.083952	0.135054	-0.051964	-0.052972	0.080689	-0.025567
2021/4/24	0.015957	0.012747	0.055866	-0.117388	-0.045331	0.037976	-0.105718	0.013395	-0.019531	0.034512	-0.025306	0.057677	0.042512	-0.078219	0.044168	0.018437	-0.104607	0.046036
2021/5/24	-0.112623	0.145933	0.051774	0.124391	0.019019	0.046605	0.030912	-0.009243	0.087758	0.078685	-0.00161	0.01267	0.057605	0.017559	0.047708	-0.017293	0.02032	-0.010557
2021/6/24	-0.01781	-0.039418	0.032834	-0.067765	0.012746	-0.046077	0.001925	-0.015216	0.05046	-0.027068	-0.091723	-0.046724	0.034275	0.005209	-0.038802	-0.07525	-0.025915	-0.04039
2021/7/24	-0.168779	0.223219	0.007937	0.001503	0.017184	-0.053053	-0.08413	-0.158826	-0.057595	-0.105245	-0.126682	-0.122734	-0.108229	-0.016774	-0.128489	-0.203775	-0.065184	-0.157878
2021/8/24	0.000994	0.206474	0.02217	0.155038	0.014939	0.015573	0.024799	0.162833	-0.021339	0.040778	0.02822	-0.002422	-0.061472	0.108389	-0.052894	-0.037707	0.124705	0.015443
2021/9/24	0.131626	-0.086549	-0.037117	0.171704	-0.022693	-0.038615	0.095497	-0.036954	0.000593	0.059929	0.072568	-0.018882	0.072752	0.202947	0.055184	-0.050073	0.028647	-0.016957
2021/10/24	0.070433	-0.119915	0.016554	-0.100696	-0.048257	0.02239	-0.02192	-0.058388	-0.007003	-0.007322	-0.116228	0.017942	-0.034133	-0.088988	0.003619	-0.010704	-0.102623	-0.040999
2021/11/24	-0.026443	0.058919	0.059684	-0.001495	0.051731	0.039166	-0.007217	-0.017774	0.095574	0.010464	0.003093	0.037686	-0.034672	-0.033451	-0.025195	0.058834	0.098788	0.077973
2021/12/24	0.069477	-0.010688	-0.009688	0.06717	0.031431	0.033054	0.095948	0.112526	0.031651	0.037832	0.103642	0.120078	-0.048492	0.10866	0.007323	-0.058642	0.019174	0.226552
2022/1/24	-0.025913	-0.11439	-0.111309	-0.153346	-0.066126	-0.111445	-0.061049	0.101546	-0.113689	-0.082827	0.00732	-0.09337	-0.15367	-0.072714	-0.102981	-0.161418	-0.080484	-0.149864
2022/2/24	0.007411	0.22092	0.028597	0.092631	0.084119	0.027485	-0.01222	-0.010121	0.032165	-0.049911	-0.029078	0.004921	0.020587	0.030732	0.000516	0.027916	0.075074	-0.040961
2022/3/24	0.050752	-0.079529	-0.101077	-0.0974	0.027567	-0.05684	-0.154337	0.071615	-0.087912	-0.038646	0.10127	-0.083605	-0.012443	-0.063815	-0.072592	-0.084847	-0.093915	-0.038519
2022/4/24	-0.130138	-0.074067	-0.12082	-0.112726	-0.127284	-0.120978	0.01774	-0.064046	-0.204785	-0.028392	-0.077096	-0.130184	-0.119974	-0.033461	-0.045247	-0.142941	-0.179144	-0.10941
2022/5/24	0.017757	0.107502	0.081667	0.113504	0.110555	0.116582	0.066942	0.102721	0.070929	-0.020952	-0.072422	0.12009	0.026363	0.06038	0.002261	0.021583	0.096154	0.065282
