# Supplementary material for: Time-varing effect of policy uncertainty on A-share industry returns— A novel Bayesian approach
Source: PLoS One. 2025 Jun 25;20(6):e0326605. doi: 10.1371/journal.pone.0326605 (PMC12193688; doi:10.1371/journal.pone.0326605)
Supplement: S1 File — (ZIP) [file pone.0326605.s001.zip › B2012.csv]

	N1	N2	N3	N4	N5	N6	N7	N8	N9	N10	N11	N12	N13	N14	N15	N16	N17	N18
N1	0	0.048689458	0.630564871	0.034346996	0.017676257	0.006362855	0.013905452	0.083514251	0.009392123	0.007797376	0.004817384	0.021890016	0.01626797	0.033856832	0.009342527	0.023146943	0.02556372	0.012864969
N2	0.006759585	0	0.554635329	0.165492254	0.035197685	0.004953214	0.020195609	0.005456629	0.007699267	0.003678006	0.003416707	0.015659113	0.013719218	0.011184337	0.003328045	0.014937064	0.006576528	0.006282358
N3	0.011821492	0.114813984	0	0.06937499	0.050091685	0.010622825	0.025939106	0.017673033	0.022302177	0.009656707	0.007116169	0.038093836	0.03287032	0.021451482	0.007617237	0.022034985	0.022971751	0.016950626
N4	0.009232824	0.131251843	0.48906933	0	0.031204097	0.009665161	0.056959273	0.022145356	0.011204948	0.008275208	0.012576589	0.019356076	0.018659924	0.035667723	0.010756804	0.022134112	0.015728972	0.013647461
N5	0.006428536	0.106486976	0.372988316	0.107744861	0	0.018986049	0.038674377	0.016568386	0.021334968	0.023285276	0.071837129	0.023503106	0.02726414	0.062007775	0.015013532	0.018269908	0.032319237	0.03728743
N6	0.013419237	0.095066305	0.550658842	0.063181199	0.029502456	0	0.022021886	0.029014034	0.022272475	0.010129339	0.006685289	0.034470862	0.027809244	0.019479661	0.007444336	0.02668978	0.026709387	0.015445668
N7	0.012136797	0.117605362	0.503872015	0.075498369	0.038258784	0.020216411	0	0.016801158	0.016762236	0.013466131	0.008313581	0.037483982	0.028573996	0.024575622	0.012226012	0.020187477	0.025453548	0.028568518
N8	0.008059457	0.101523021	0.401347195	0.071994707	0.029216736	0.0193431	0.033056411	0	0.020510869	0.038822471	0.015027461	0.062723463	0.050803384	0.025502847	0.020153058	0.018349352	0.038105989	0.045460479
N9	0.007759457	0.094316332	0.378200763	0.104760555	0.047157842	0.016647759	0.034866292	0.014351423	0	0.047246019	0.017678203	0.030866825	0.02573168	0.033848029	0.025123894	0.030434501	0.032069507	0.05894092
N10	0.009688456	0.123477103	0.431843452	0.127932409	0.032179706	0.020833319	0.038471404	0.01197476	0.022099861	0	0.032669369	0.035996929	0.026760563	0.027191608	0.01122278	0.016736554	0.015432818	0.015488908
N11	0.007695316	0.078581679	0.35817177	0.06966592	0.022553332	0.090725925	0.026494416	0.025716381	0.050708449	0.078907853	0	0.039589857	0.029071234	0.021957797	0.017303754	0.022554392	0.034288299	0.026013627
N12	0.008764675	0.126104483	0.461915868	0.068587156	0.027344018	0.054476166	0.022808235	0.01625034	0.03553407	0.036474395	0.027802695	0	0.02870529	0.021363395	0.007603173	0.018238115	0.021592252	0.016435674
N13	0.015365379	0.161412284	0.524570318	0.066815672	0.085718331	0.009400141	0.015388476	0.009112736	0.024433573	0.006057731	0.005038803	0.016760113	0	0.015783817	0.008991714	0.018138421	0.009238212	0.007774277
N14	0.011106323	0.087288708	0.298019425	0.439147946	0.01540231	0.009858805	0.010715529	0.008793361	0.009890205	0.009422522	0.006007976	0.034769949	0.011008204	0	0.004893504	0.013819263	0.014435234	0.015420736
N15	0.008012244	0.104686364	0.340165222	0.0862295	0.028397634	0.018394262	0.025447438	0.012042756	0.020940876	0.05194167	0.014681279	0.02491892	0.036747213	0.048744438	0	0.038536286	0.029835347	0.110278553
N16	0.008199576	0.135809133	0.482298503	0.09494478	0.031090921	0.013713731	0.02715283	0.008256878	0.009228243	0.011653269	0.004561817	0.017795321	0.01622301	0.01651168	0.012610254	0	0.019393297	0.090556758
N17	0.006820779	0.10807978	0.416952729	0.110960121	0.029801932	0.014547978	0.026213648	0.016970286	0.025576323	0.046643548	0.019152822	0.027758221	0.028385735	0.02851039	0.01855658	0.020317905	0	0.05475122
N18	0.010602094	0.101165441	0.427884384	0.06376353	0.025870797	0.024043307	0.021297659	0.012521476	0.038012866	0.022039566	0.026632282	0.11295731	0.029115894	0.027407638	0.016029774	0.018668246	0.021987735	0
